# Supplementary material for: Development and validation of a nomogram based on common biochemical indicators for survival prediction of children with high-risk neuroblastoma: A valuable tool for resource-limited hospitals
Source: BMC Pediatr. 2023 Aug 26;23:426. doi: 10.1186/s12887-023-04228-2 (PMC10463855; doi:10.1186/s12887-023-04228-2)
Supplement: Supplementary file 1 — Additional file 1: Supplementary file 1. Detailed information about clinical characteristics of the high-risk NB children in training set. [file 12887_2023_4228_MOESM1_ESM.xlsx]

## Sheet: Sheet1
Supplementary File 1 Detailed information about clinical characteristics of the high-risk NB children in training set.
patient_ID	sex	age (year)	futime (year)	fustat	LDH (IU/L)	ALB (g/L)	WBC (10^9/L)	NEU (10^9/L)	LYM (10^9/L)	NLR	PLT (10^9/L)	CRE (μmol/L)	AGR
training_1	1	3	7.17	0	524.9	42.6	11	7.2	3	2.4	387	28.9	1.64
training_2	1	7	7.75	0	607.3	42.5	6.4	3.6	2.1	1.71	328	29.5	1.33
training_3	1	3	0.5	1	1919.2	25.3	6.7	4.78	1.2	3.98	274	22.1	0.83
training_4	1	14	5.83	1	256.7	39.7	9.5	6.8	1.7	4	506	51.1	0.9
training_5	0	4	3.25	1	304.9	36.8	7.4	5	1.9	2.63	341	23.7	1.29
training_6	1	3	1.83	1	1800.1	31.4	4.4	1.9	2	0.95	133	15	0.92
training_7	1	4	3.67	1	415.7	34.8	9.4	5.8	2.7	2.15	280	22.6	0.9
training_8	1	1.5	1.58	1	3337.5	34.9	6.93	3.32	2.84	1.17	85.9	31.7	1.7
training_9	1	5	6.17	0	617.4	41.1	4.3	2.3	1.4	1.64	307	22.2	1.27
training_10	0	3	1.25	1	1856.9	44.7	8.4	4.1	3.1	1.32	257	31.2	1.84
training_11	1	1.5	1.17	1	889.1	34.1	8	3.9	3.5	1.11	275	29.6	1
training_12	0	1.5	0.08	0	2669.5	36.2	6.4	3.2	1.8	1.78	112	25.4	1
training_13	0	5	6.25	0	2832.4	40.8	6	2.6	2.6	1	309	23.9	1.67
training_14	1	3	4.92	0	1357.6	43.1	8.82	5.05	2.69	1.88	258.4	30.9	1.3
training_15	1	4	6.33	0	535.9	36.3	9.4	2.9	5.7	0.51	239	23.5	1
training_16	0	2	2.92	1	433.3	26.3	6	4.3	1.1	3.91	471	74.5	0.8
training_17	0	1.5	4.17	1	1234.9	38.8	2.4	0.7	1.5	0.47	70	29.9	1.7
training_18	0	4	3.92	1	617.7	40.5	6.93	3.9	2	1.95	365.8	28.5	1.48
training_19	0	7	2.83	1	713.1	39.7	9.3	5.6	2.7	2.07	322	30.7	1.17
training_20	1	2	4	1	2476.6	40.8	7.7	3.3	3.6	0.92	153	27.4	1.02
training_21	1	7	1.25	1	2165.2	29.7	12.8	8.9	3.1	2.87	344	43.4	0.76
training_22	1	3	4.58	1	330.2	37.2	3.6	1.3	1.6	0.81	424	24	0.97
training_23	1	4	5	1	739.3	25.6	11.87	6.8	4	1.7	477	23.9	0.7
training_24	1	4	3.08	1	2260.7	37.3	4.88	2.2	1.6	1.38	293.9	38.3	1.5
training_25	1	6	5.42	0	270	36.2	9	5.1	2.8	1.82	390	38	0.9
training_26	1	3	4.5	0	444.3	30.7	6.49	3	2.8	1.07	383	22.7	0.9
training_27	1	6	3.67	1	433.9	33.9	5.58	2.7	2.4	1.13	439.4	29	0.81
training_28	0	1.5	2.5	0	508	39	9.19	6.7	1.8	3.72	636	25.8	0.97
training_29	1	4	3.25	1	716.7	33.9	3.37	1.3	1.2	1.08	637	33	0.9
training_30	1	3	2.17	1	767.2	39.3	7.61	4.9	2	2.45	309.9	23.6	1.3
training_31	0	4	2.25	1	302.9	43.2	4.32	2.3	1.3	1.77	201	39.1	1.3
training_32	1	5	0.08	0	899.8	42.4	8.68	1.7	5.9	0.29	142	19.3	1.87
training_33	1	1.5	4.25	0	495.9	39.6	6.65	2.1	3.3	0.64	327	23.9	1.8
training_34	1	6	4.67	0	540.8	40.6	11.54	8.7	1.4	6.21	376	26	1.29
training_35	0	4	4.17	0	520.5	40.8	8.69	1.3	6.4	0.2	315	27.4	1.65
training_36	1	1.5	1.08	1	3370.3	43.5	11.35	3.1	6.5	0.48	265	31.9	1.27
training_37	1	3	4.08	0	237.5	45.1	7.21	2.3	4.3	0.53	400	33.5	1.43
training_38	1	4	3.75	1	316.5	37.5	6.11	4	1.4	2.86	441.4	26.6	1.25
training_39	1	2	0.92	1	531	41.7	5.16	3.4	1.4	2.43	238	25.1	1.97
training_40	1	3	4.33	0	151.6	42.4	9.18	5	2.5	2	308	34.8	1.18
training_41	1	15	1.83	0	172.8	47.1	5.15	3	1.3	2.31	253	50.8	2.44
training_42	1	5	4.08	0	327.9	34.2	5.73	3.6	1.4	2.57	562	26.6	0.95
training_43	1	4	2.42	1	493.6	31.5	7.39	4	2.6	1.54	459	34.8	0.91
training_44	1	4	3.92	0	631.6	40.1	4.11	1.8	1.8	1	170	21.8	1.31
training_45	0	1.91667	0.58	1	388.7	44.3	6.03	1.8	3.4	0.53	424	17.6	2.22
training_46	1	2	3.83	0	144.4	40.9	4.28	2.5	1.4	1.79	394	57.3	1
training_47	1	4	3	1	216.1	42.8	7.89	3.5	3.4	1.03	333	44.8	1.92
training_48	1	6	3.67	0	586.2	37.8	14.53	10.6	2.8	3.79	755	21.7	1
training_49	0	11	3.58	0	682.3	41	5.21	2.5	1.9	1.32	299	30.8	1.27
training_50	0	3	1.17	0	788.3	37.9	7.02	3.6	2.8	1.29	334	23.7	1.2
training_51	0	2	3.5	0	320	43.8	9.08	5.7	2.4	2.38	350	65.5	1.55
training_52	0	1.91667	3.33	0	449.8	39.7	12.49	4.4	5.7	0.77	431	12	1.3
training_53	1	2	0.17	1	550.9	38.1	10.41	3.6	5.9	0.61	186	17	1.28
training_54	1	3	3.42	0	603.5	40.2	5.37	1.8	3.1	0.58	176	21	1.28
training_55	1	4	3.42	0	583.4	41	6.71	2.6	2.8	0.93	200	18	1.35
training_56	0	8	2.83	1	927.9	32.5	5.07	3.4	1.1	3.09	304	28.6	1.22
training_57	1	6	3.42	0	588.4	35.9	6.94	4.5	1.6	2.81	178	25.4	0.97
training_58	1	1.91667	2.08	1	1717.9	42.9	5.1	3.4	1.1	3.09	177	33.8	1.45
training_59	0	2	3.17	0	499.1	38.5	5.23	2.3	2.5	0.92	312	19.2	1.25
training_60	1	3	3.17	0	288	43.8	4.36	1.5	2.3	0.65	273	22.2	1.53
training_61	0	1.66667	2.5	0	264	43.2	4.86	2.2	2.3	0.96	468	48.7	1.31
training_62	0	1.5	2.33	0	213	43.9	10.54	5.5	3.7	1.49	333	31.5	1.62
training_63	1	1.66667	2.5	0	278.5	37.4	4.07	2.5	1.1	2.27	228	48.4	1.2
training_64	1	1.58333	2.58	0	366.2	43.2	9.71	2.4	6.1	0.39	499	18.5	2.98
training_65	1	6	2.92	0	712.7	43.9	4.37	2.7	1.1	2.45	309	32.4	1.42
training_66	1	1.58333	2	1	1973.8	43.1	11.35	6.5	3.9	1.67	248	25	1.28
training_67	1	1.5	1.92	1	5356.8	43.1	8.6	1.8	6.3	0.29	61	20.6	1.73
training_68	1	2	2.75	0	383.3	46.2	6.47	2.4	3.5	0.69	248	23.8	1.27
training_69	0	9	2.5	0	442.2	47.5	9.49	1.9	6.9	0.28	165	21.9	2.68
training_70	1	1.5	2.33	0	294.7	46.3	8.25	3.3	4	0.83	440	17	2.02
training_71	1	3	2.33	0	270.8	41.1	12.41	3.1	5.9	0.53	505	20.1	2.09
training_72	1	3	2	0	393.5	30.2	13.92	4.1	7.4	0.55	360	15.2	1.68
training_73	1	1.5	1	0	5807.3	43.2	6.84	2.9	2.8	1.04	105	17	1.78
training_74	1	3	0.33	1	785.3	47.4	5.9	1.9	3.3	0.58	214	17.2	1.27
training_75	1	12	4.33	0	1423	34.5	21.53	16.8	3	5.6	648	34.7	0.96
training_76	0	1.58333	2.67	0	287.5	32.5	10.51	1.4	8.1	0.17	258	23.4	1.97
training_77	0	10	2.5	0	558.6	43.1	8.38	1.8	5.3	0.34	595	27.4	2.43
training_78	1	5	3.92	1	384	39.8	7.9	5.5	1.9	2.89	415	37.2	1.2
training_79	0	1.58333	6.83	0	809	42.5	10.8	2.6	7.2	0.36	328	22.3	2.5
training_80	0	3	1	0	2913.5	35	5.8	3.7	1.3	2.85	197	30.6	1.15
training_81	1	4	5.75	0	560.4	32	6.5	3	2.7	1.11	432	20.7	0.86
training_82	0	3	2.08	0	340.9	38.1	7.41	4	2.3	1.74	290	26.9	1.05
training_83	1	7	2	0	581.4	40.4	5.4	3.2	1.2	2.67	367	38.4	1.03
training_84	1	1.91667	4.25	0	281.3	40.5	9.79	2.9	4.7	0.62	378	29	2.15
training_85	0	8	3.17	0	379.9	39.4	4.78	3.2	1	3.2	269	30.4	1.11
training_86	0	24	2.5	0	431.4	33.5	13.5	3.6	7.8	0.46	827	19.3	0.92
training_87	1	2	2.67	1	370.6	35.8	8	2.9	4.4	0.66	334	25.8	1.1
training_88	1	7	3.5	0	2175.7	41.9	7.28	3.7	2.3	1.61	459	20	1.55
training_89	1	5	2.08	0	1243.2	40.9	8.84	4.5	3.2	1.41	681	22.4	1.32
training_90	0	4	2.33	0	729.3	44.8	8.5	4.4	3.5	1.26	381	40.6	1.45
training_91	1	1.91667	0.75	1	1915.7	42	14.71	6.9	5.5	1.25	743	14.9	1.47
training_92	0	8	1.75	1	4373.2	42	5	1.9	2.8	0.68	45	46.9	1.17
training_93	1	9	0.92	1	475.5	35.2	4.8	2.5	1.4	1.79	421	36.8	1.1
training_94	0	7	1.25	1	1161.6	38.6	2.72	0.97	1.58	0.61	186.4	29.7	1.43
training_95	0	3	0.33	1	2997.1	33.5	4.7	2.1	2	1.05	163	28	1.39
training_96	0	5	0.25	1	465.5	38	6.1	3.3	2	1.65	214.9	33.1	1.6
training_97	1	5	0.25	1	666.6	34.1	12.8	11.4	0.9	12.67	381	20.9	0.89
training_98	1	4	2.67	1	565.3	32.9	5.6	2.6	2.3	1.13	290	20.2	1
training_99	1	2	0.67	1	5217.1	43.7	8.78	4.9	3	1.63	138	32.3	2.23
training_100	0	6	2.17	1	574.1	29.5	4.53	1.3	2.8	0.46	283	26.8	0.74
training_101	1	3	1.42	1	3042.8	36.9	5.92	2.8	2.5	1.12	381	18.3	1.81
training_102	1	4	1.17	1	3444.7	37.2	7.29	2.9	3.9	0.74	286	20.4	1.41
training_103	1	9	2.25	1	623.3	36.8	7.4	3.2	3.6	0.89	348	14.6	0.97
training_104	1	1.58333	7.83	0	314.3	42.4	12.8	2.2	9.4	0.23	347	13.5	2
training_105	0	1.5	7.42	0	309.4	44.6	6.2	1.18	4.41	0.27	330	22.7	1.95
training_106	1	7	3	1	1212.9	33.2	12.8	8.2	3.8	2.16	321	27.9	0.8
training_107	1	3	5.67	0	1030.3	28.1	10.6	6.7	2.7	2.48	565.8	21.1	0.84
training_108	1	8	0.67	0	586.5	36.6	7.6	4	2.9	1.38	418	27.8	1.25
training_109	1	5	3.92	0	639.8	39.3	4.92	3.5	1	3.5	327	18.9	1.51
training_110	1	15	3.83	0	581.6	42.6	9.28	3.3	4.5	0.73	579	21.7	1.36
training_111	1	4	2.42	0	1406.5	37.1	4.88	3.4	1.2	2.83	270	11.2	1.16
training_112	1	1.5	0.08	0	4492.2	44.9	8.67	3.4	4.3	0.79	84	27.5	2.23
training_113	0	4	2.75	0	3018.6	34.3	2.75	1.1	1.2	0.92	72	23	1.86
training_114	1	5	2.33	0	197.7	44.6	4.65	3.2	1	3.2	339	21.3	1.87
training_115	0	9	2	1	606.3	37.9	6.08	3.7	1.8	2.06	409	27	0.98
training_116	0	6	2.08	0	270.1	45.7	4.67	1.3	2.3	0.57	314	26.4	1.96
Note: In "fustat" column, 0 and 1 represent alive and dead, respectively; while in "sex" column, 0 and 1 represent female and male, respectively.
