# Supplementary material for: Development and validation of a nomogram based on common biochemical indicators for survival prediction of children with high-risk neuroblastoma: A valuable tool for resource-limited hospitals
Source: BMC Pediatr. 2023 Aug 26;23:426. doi: 10.1186/s12887-023-04228-2 (PMC10463855; doi:10.1186/s12887-023-04228-2)
Supplement: Supplementary file 2 — Additional file 2: Supplementary file 2. Detailed information about clinical characteristics of the high-risk NB children in validation set. [file 12887_2023_4228_MOESM2_ESM.xlsx]

## Sheet: Sheet1
Supplementary File 2 Detailed information about clinical characteristics of the high-risk NB children in validation set.
patient_ID	sex	age (year)	futime (year)	fustat	LDH (IU/L)	ALB (g/L)	WBC (10^9/L)	NEU (10^9/L)	LYM (10^9/L)	NLR	PLT (10^9/L)	CRE (μmol/L)	AGR
validation_1	1	1.5	1.09	1	1199.5	36.1	5.87	2.5	2	1.25	293	11.8	1.1
validation_2	0	2	1.11	1	2118	41.1	7.6	1.9	5.1	0.37	204	28.4	1.58
validation_3	1	4	0.96	1	523.2	40.8	6.76	2.95	3.26	0.9	471	21.1	1.23
validation_4	1	3	1.55	1	1308.2	36.6	8.59	6.1	1.9	3.21	362	14.8	1.15
validation_5	1	10	0.02	1	5684.7	32.5	14.3	9.43	3.47	2.72	360	13.3	1.15
validation_6	0	6	1.76	1	1881.8	38.3	8.79	5	3.4	1.47	247	25	1.24
validation_7	1	11	3.37	1	1047.6	43.2	8.41	6.4	1.2	5.33	480	35.6	1.29
validation_8	1	3	5.42	0	536.3	38.8	3.82	1.3	2.2	0.59	89	15.6	1.53
validation_9	0	5	3.01	0	643.3	48.2	9.81	6.6	2.7	2.44	100	14.2	0.72
validation_10	0	2	5.51	0	242.5	34.9	16.85	2.4	12.1	0.2	382	25.5	2.44
validation_11	1	4	5.47	0	787.3	27.9	6.51	4.6	1.4	3.29	153	10.7	1.06
validation_12	1	1.5	2.8	1	519.2	24.5	11.11	3.3	6.7	0.49	275	10.9	27.2
validation_13	0	1.7	5.15	0	337.4	44.7	7.17	1.9	4.5	0.42	288	17.5	1.96
validation_14	0	1.9	5.23	0	493.7	53.8	10.6	3.5	6.2	0.56	385	12.2	2.11
validation_15	0	7	5.22	0	2109.8	39.5	6.36	3.4	2.5	1.36	241	38.7	1.09
validation_16	1	1.6	1.46	1	1381.3	38.2	7.56	1.8	5.1	0.35	357	20.1	1.22
validation_17	0	4	5.07	0	934.1	32.8	4.73	2.49	1.93	1.29	233	25.7	1.02
validation_18	0	3	5.16	0	1040.2	43.9	14.15	5.07	7.9	0.64	261	29.7	1.22
validation_19	1	3	3.49	1	3150.9	38	4.92	2	2.5	0.8	174	33.4	1.88
validation_20	0	1.6	4.95	0	407.2	44.2	7.92	2.3	4.6	0.5	320	20.2	2.08
validation_21	1	1.6	5.07	0	1033.6	47.1	6.46	1.34	4.62	0.29	135	21.7	2.21
validation_22	0	2	5.05	0	4128.7	38.7	7.51	3.88	2.58	1.5	335	13.4	1.2
validation_23	1	5	5.03	0	584.8	43.3	8.5	5.25	2.07	2.54	797	28.8	1.22
validation_24	0	2	5.03	0	373.8	48.1	4.83	1.74	2.64	0.66	169	26.7	1.88
validation_25	1	2	5.02	0	422.8	45.7	7.16	2.46	3.73	0.66	371	19.8	2.54
validation_26	0	1.9	4.91	0	628.4	50.7	10.43	4.15	5.1	0.81	651	17	1.75
validation_27	0	3	1.46	0	498.8	33.1	8.06	6.2	1.15	5.39	640	22.7	1.05
validation_28	0	5	4.19	0	506.9	42.7	6.62	3.54	2.55	1.39	267	28.9	1.5
validation_29	0	2	1.73	1	629.3	39.7	8.79	6.35	1.85	3.43	287	17	1.24
validation_30	1	1.5	4.71	0	1179	43.7	10.76	2.53	7.27	0.35	220	23.4	1.8
validation_31	1	1.5	4.39	0	254.2	39.6	8.08	2.47	5.1	0.48	711	17	0.89
validation_32	1	1.5	4.45	0	2819.3	46.8	10.41	0.59	8.38	0.07	341	18.8	2.44
validation_33	1	2	4.45	0	2000.9	41.1	8.51	4.61	3.2	1.44	409	33.4	1.29
validation_34	1	1.5	4.17	0	497.3	43.7	8.07	1.19	6.22	0.19	285	22.1	1.94
validation_35	0	3	1.41	1	5187	40.7	8.81	4.48	3.18	1.41	572	21.5	1.35
validation_36	1	7	3.44	0	236.8	47.6	6.45	2.44	3.19	0.76	286	33.5	1.92
validation_37	0	1.9	3.99	0	800.6	38.5	9.14	2.93	5.56	0.53	183	20.7	1.98
validation_38	1	1.7	3.95	0	658.3	35.7	14.87	5.4	8.22	0.66	89	24.2	2.15
validation_39	1	1.6	4.11	0	1127.1	43.7	8.2	4.83	2.4	2.01	478	22.9	1.9
validation_40	1	1.6	3.95	0	304.4	45.9	11.18	2.9	7.34	0.4	399	23.3	2.02
validation_41	1	6	4.05	0	508.6	39.1	9.14	6.02	1.88	3.2	770	20	1.19
validation_42	1	2	3.77	0	1611	39.3	8.76	3.81	3.8	1	563	27.2	1.18
validation_43	1	3	3.97	0	1155.5	36.4	8.34	4.43	2.9	1.53	551	37.8	0.93
validation_44	1	1.9	3.83	0	301.5	45.1	7.32	2.43	4.19	0.58	325	12.7	2.47
validation_45	0	2	3.68	0	267.5	46.7	7.86	2.34	4.94	0.47	502	25	2.29
validation_46	1	8	0.83	1	1088.7	40.2	4.68	1.82	2.59	0.7	151	39.6	1.58
validation_47	0	6	3.71	0	247.1	46.6	5.05	1.86	2.66	0.7	343	32.7	2.12
validation_48	1	1.5	1.7	0	1754.1	37.1	7.32	3.4	2.98	1.14	669	12.7	1.12
validation_49	1	4	3.25	0	409.4	43.9	6.65	2.37	3.89	0.61	459	24.8	1.6
validation_50	1	3	1.04	1	3493.5	41.5	5.58	2.99	2.09	1.43	79	29.5	1.83
validation_51	1	1.8	2.9	0	312.9	40.7	7.84	3.39	3.45	0.98	269	25.5	1.23
Note: In "fustat" column, 0 and 1 represent alive and dead, respectively; while in "sex" column, 0 and 1 represent female and male, respectively.
