# Supplementary material for: Development and validation of a nomogram based on common biochemical indicators for survival prediction of children with high-risk neuroblastoma: A valuable tool for resource-limited hospitals
Source: BMC Pediatr. 2023 Aug 26;23:426. doi: 10.1186/s12887-023-04228-2 (PMC10463855; doi:10.1186/s12887-023-04228-2)
Supplement: Supplementary file 3 — Additional file 3: Supplementary file 3. Detailed information about the risk stratification of the high-risk NB children based on nomogram model in training set. [file 12887_2023_4228_MOESM3_ESM.xlsx]

## Sheet: Sheet1
Supplementary File 3 Detailed information about the risk stratification of the high-risk NB children based on nomogram model in training set.
patient_ID	sex	age (year)	futime (year)	fustat	LDH (IU/L)	ALB (g/L)	riskScore	risk
training_1	1	3	7.17	0	524.9	42.6	22.3	non-ultra_high-risk
training_2	1	7	7.75	0	607.3	42.5	23.9	non-ultra_high-risk
training_3	1	3	0.5	1	1919.2	25.3	85.9	ultra_high-risk
training_4	1	14	5.83	1	256.7	39.7	24.5	non-ultra_high-risk
training_5	0	4	3.25	1	304.9	36.8	32	non-ultra_high-risk
training_6	1	3	1.83	1	1800.1	31.4	69.8	ultra_high-risk
training_7	1	4	3.67	1	415.7	34.8	38.5	ultra_high-risk
training_8	1	1.5	1.58	1	3337.5	34.9	87.6	ultra_high-risk
training_9	1	5	6.17	0	617.4	41.1	27.3	non-ultra_high-risk
training_10	0	3	1.25	1	1856.9	44.7	39.9	ultra_high-risk
training_11	1	1.5	1.17	1	889.1	34.1	48.1	ultra_high-risk
training_12	0	1.5	0.08	0	2669.5	36.2	73.3	ultra_high-risk
training_13	0	5	6.25	0	2832.4	40.8	65.4	ultra_high-risk
training_14	1	3	4.92	0	1357.6	43.1	35.1	ultra_high-risk
training_15	1	4	6.33	0	535.9	36.3	37.1	ultra_high-risk
training_16	0	2	2.92	1	433.3	26.3	58.5	ultra_high-risk
training_17	0	1.5	4.17	1	1234.9	38.8	43	ultra_high-risk
training_18	0	4	3.92	1	617.7	40.5	28.7	non-ultra_high-risk
training_19	0	7	2.83	1	713.1	39.7	32.2	non-ultra_high-risk
training_20	1	2	4	1	2476.6	40.8	59.4	ultra_high-risk
training_21	1	7	1.25	1	2165.2	29.7	79.9	ultra_high-risk
training_22	1	3	4.58	1	330.2	37.2	31.5	non-ultra_high-risk
training_23	1	4	5	1	739.3	25.6	65.3	ultra_high-risk
training_24	1	4	3.08	1	2260.7	37.3	63.8	ultra_high-risk
training_25	1	6	5.42	0	270	36.2	32.8	non-ultra_high-risk
training_26	1	3	4.5	0	444.3	30.7	48.5	ultra_high-risk
training_27	1	6	3.67	1	433.9	33.9	40.9	ultra_high-risk
training_28	0	1.5	2.5	0	508	39	30.3	non-ultra_high-risk
training_29	1	4	3.25	1	716.7	33.9	45.7	ultra_high-risk
training_30	1	3	2.17	1	767.2	39.3	34	non-ultra_high-risk
training_31	0	4	2.25	1	302.9	43.2	17.1	non-ultra_high-risk
training_32	1	5	0.08	0	899.8	42.4	29	non-ultra_high-risk
training_33	1	1.5	4.25	0	495.9	39.6	28.7	non-ultra_high-risk
training_34	1	6	4.67	0	540.8	40.6	27.2	non-ultra_high-risk
training_35	0	4	4.17	0	520.5	40.8	26.4	non-ultra_high-risk
training_36	1	1.5	1.08	1	3370.3	43.5	68.2	ultra_high-risk
training_37	1	3	4.08	0	237.5	45.1	11.6	non-ultra_high-risk
training_38	1	4	3.75	1	316.5	37.5	30.6	non-ultra_high-risk
training_39	1	2	0.92	1	531	41.7	24.4	non-ultra_high-risk
training_40	1	3	4.33	0	151.6	42.4	16.4	non-ultra_high-risk
training_41	1	15	1.83	0	172.8	47.1	5.87	non-ultra_high-risk
training_42	1	5	4.08	0	327.9	34.2	38.4	ultra_high-risk
training_43	1	4	2.42	1	493.6	31.5	47.5	ultra_high-risk
training_44	1	4	3.92	0	631.6	40.1	29.9	non-ultra_high-risk
training_45	0	1.91667	0.58	1	388.7	44.3	16	non-ultra_high-risk
training_46	1	2	3.83	0	144.4	40.9	19.8	non-ultra_high-risk
training_47	1	4	3	1	216.1	42.8	16.6	non-ultra_high-risk
training_48	1	6	3.67	0	586.2	37.8	34.4	ultra_high-risk
training_49	0	11	3.58	0	682.3	41	28.6	non-ultra_high-risk
training_50	0	3	1.17	0	788.3	37.9	37.6	ultra_high-risk
training_51	0	2	3.5	0	320	43.8	16	non-ultra_high-risk
training_52	0	1.91667	3.33	0	449.8	39.7	27.7	non-ultra_high-risk
training_53	1	2	0.17	1	550.9	38.1	33.1	non-ultra_high-risk
training_54	1	3	3.42	0	603.5	40.2	29.1	non-ultra_high-risk
training_55	1	4	3.42	0	583.4	41	27	non-ultra_high-risk
training_56	0	8	2.83	1	927.9	32.5	52.5	ultra_high-risk
training_57	1	6	3.42	0	588.4	35.9	38.9	ultra_high-risk
training_58	1	1.91667	2.08	1	1717.9	42.9	41.7	ultra_high-risk
training_59	0	2	3.17	0	499.1	38.5	31.3	non-ultra_high-risk
training_60	1	3	3.17	0	288	43.8	15.5	non-ultra_high-risk
training_61	0	1.66667	2.5	0	264	43.2	16.5	non-ultra_high-risk
training_62	0	1.5	2.33	0	213	43.9	14	non-ultra_high-risk
training_63	1	1.66667	2.5	0	278.5	37.4	30.2	non-ultra_high-risk
training_64	1	1.58333	2.58	0	366.2	43.2	18.2	non-ultra_high-risk
training_65	1	6	2.92	0	712.7	43.9	22.4	non-ultra_high-risk
training_66	1	1.58333	2	1	1973.8	43.1	45.5	ultra_high-risk
training_67	1	1.5	1.92	1	5356.8	43.1	103	ultra_high-risk
training_68	1	2	2.75	0	383.3	46.2	11.5	non-ultra_high-risk
training_69	0	9	2.5	0	442.2	47.5	9.49	non-ultra_high-risk
training_70	1	1.5	2.33	0	294.7	46.3	9.78	non-ultra_high-risk
training_71	1	3	2.33	0	270.8	41.1	21.4	non-ultra_high-risk
training_72	1	3	2	0	393.5	30.2	48.8	ultra_high-risk
training_73	1	1.5	1	0	5807.3	43.2	110	ultra_high-risk
training_74	1	3	0.33	1	785.3	47.4	15.5	non-ultra_high-risk
training_75	1	12	4.33	0	1423	34.5	56.2	ultra_high-risk
training_76	0	1.58333	2.67	0	287.5	32.5	41.7	ultra_high-risk
training_77	0	10	2.5	0	558.6	43.1	21.7	non-ultra_high-risk
training_78	1	5	3.92	1	384	39.8	26.4	non-ultra_high-risk
training_79	0	1.58333	6.83	0	809	42.5	27.3	non-ultra_high-risk
training_80	0	3	1	0	2913.5	35	80.2	ultra_high-risk
training_81	1	4	5.75	0	560.4	32	47.4	ultra_high-risk
training_82	0	3	2.08	0	340.9	38.1	29.6	non-ultra_high-risk
training_83	1	7	2	0	581.4	40.4	28.3	non-ultra_high-risk
training_84	1	1.91667	4.25	0	281.3	40.5	23	non-ultra_high-risk
training_85	0	8	3.17	0	379.9	39.4	27.2	non-ultra_high-risk
training_86	0	24	2.5	0	431.4	33.5	41.8	ultra_high-risk
training_87	1	2	2.67	1	370.6	35.8	35.4	ultra_high-risk
training_88	1	7	3.5	0	2175.7	41.9	51.7	ultra_high-risk
training_89	1	5	2.08	0	1243.2	40.9	38.3	ultra_high-risk
training_90	0	4	2.33	0	729.3	44.8	20.6	non-ultra_high-risk
training_91	1	1.91667	0.75	1	1915.7	42	47.1	ultra_high-risk
training_92	0	8	1.75	1	4373.2	42	88.6	ultra_high-risk
training_93	1	9	0.92	1	475.5	35.2	38.6	ultra_high-risk
training_94	0	7	1.25	1	1161.6	38.6	42.3	ultra_high-risk
training_95	0	3	0.33	1	2997.1	33.5	85.1	ultra_high-risk
training_96	0	5	0.25	1	465.5	38	31.9	non-ultra_high-risk
training_97	1	5	0.25	1	666.6	34.1	44.4	ultra_high-risk
training_98	1	4	2.67	1	565.3	32.9	45.4	ultra_high-risk
training_99	1	2	0.67	1	5217.1	43.7	98.9	ultra_high-risk
training_100	0	6	2.17	1	574.1	29.5	53.5	ultra_high-risk
training_101	1	3	1.42	1	3042.8	36.9	78	ultra_high-risk
training_102	1	4	1.17	1	3444.7	37.2	84	ultra_high-risk
training_103	1	9	2.25	1	623.3	36.8	37.4	ultra_high-risk
training_104	1	1.58333	7.83	0	314.3	42.4	19.2	non-ultra_high-risk
training_105	0	1.5	7.42	0	309.4	44.6	14	non-ultra_high-risk
training_106	1	7	3	1	1212.9	33.2	55.7	ultra_high-risk
training_107	1	3	5.67	0	1030.3	28.1	64.4	ultra_high-risk
training_108	1	8	0.67	0	586.5	36.6	37.2	ultra_high-risk
training_109	1	5	3.92	0	639.8	39.3	31.8	non-ultra_high-risk
training_110	1	15	3.83	0	581.6	42.6	23.2	non-ultra_high-risk
training_111	1	4	2.42	0	1406.5	37.1	49.9	ultra_high-risk
training_112	1	1.5	0.08	0	4492.2	44.9	83.8	ultra_high-risk
training_113	0	4	2.75	0	3018.6	34.3	83.6	ultra_high-risk
training_114	1	5	2.33	0	197.7	44.6	12.1	non-ultra_high-risk
training_115	0	9	2	1	606.3	37.9	34.5	ultra_high-risk
training_116	0	6	2.08	0	270.1	45.7	10.8	non-ultra_high-risk
Note: In "fustat" column, 0 and 1 represent alive and dead, respectively; while in "sex" column, 0 and 1 represent female and male, respectively.
