# Supplementary material for: Development and validation of a nomogram based on common biochemical indicators for survival prediction of children with high-risk neuroblastoma: A valuable tool for resource-limited hospitals
Source: BMC Pediatr. 2023 Aug 26;23:426. doi: 10.1186/s12887-023-04228-2 (PMC10463855; doi:10.1186/s12887-023-04228-2)
Supplement: Supplementary file 4 — Additional file 4: Supplementary file 4. Detailed information about risk stratification of the high-risk NB children based on nomogram model in validation set. [file 12887_2023_4228_MOESM4_ESM.xlsx]

## Sheet: Sheet1
Supplementary File 4 Detailed information about risk stratification of the high-risk NB children based on nomogram model in validation set.
patient_ID	sex	age (year)	futime (year)	fustat	LDH (IU/L)	ALB (g/L)	riskScore	risk
validation_1	1	1.5	1.09	1	1199.5	36.1	48.7	ultra_high-risk
validation_2	0	2	1.11	1	2118	41.1	52.6	ultra_high-risk
validation_3	1	4	0.96	1	523.2	40.8	26.4	non-ultra_high-risk
validation_4	1	3	1.55	1	1308.2	36.6	49.4	ultra_high-risk
validation_5	1	10	0.02	1	5684.7	32.5	>120	ultra_high-risk
validation_6	0	6	1.76	1	1881.8	38.3	55.1	ultra_high-risk
validation_7	1	11	3.37	1	1047.6	43.2	29.7	non-ultra_high-risk
validation_8	1	3	5.42	0	536.3	38.8	31.3	non-ultra_high-risk
validation_9	0	5	3.01	0	643.3	48.2	11.3	non-ultra_high-risk
validation_10	0	2	5.51	0	242.5	34.9	35.4	ultra_high-risk
validation_11	1	4	5.47	0	787.3	27.9	60.8	ultra_high-risk
validation_12	1	1.5	2.8	1	519.2	24.5	64.2	ultra_high-risk
validation_13	0	1.7	5.15	0	337.4	44.7	14.2	non-ultra_high-risk
validation_14	0	1.9	5.23	0	493.7	53.8	<0	non-ultra_high-risk
validation_15	0	7	5.22	0	2109.8	39.5	56.2	ultra_high-risk
validation_16	1	1.6	1.46	1	1381.3	38.2	46.9	ultra_high-risk
validation_17	0	4	5.07	0	934.1	32.8	51.9	ultra_high-risk
validation_18	0	3	5.16	0	1040.2	43.9	27.9	non-ultra_high-risk
validation_19	1	3	3.49	1	3150.9	38	77.2	ultra_high-risk
validation_20	0	1.6	4.95	0	407.2	44.2	16.6	non-ultra_high-risk
validation_21	1	1.6	5.07	0	1033.6	47.1	20.4	non-ultra_high-risk
validation_22	0	2	5.05	0	4128.7	38.7	92.1	ultra_high-risk
validation_23	1	5	5.03	0	584.8	43.3	21.6	non-ultra_high-risk
validation_24	0	2	5.03	0	373.8	48.1	6.94	non-ultra_high-risk
validation_25	1	2	5.02	0	422.8	45.7	13.3	non-ultra_high-risk
validation_26	0	1.9	4.91	0	628.4	50.7	5.21	non-ultra_high-risk
validation_27	0	3	1.46	0	498.8	33.1	43.9	ultra_high-risk
validation_28	0	5	4.19	0	506.9	42.7	21.7	non-ultra_high-risk
validation_29	0	2	1.73	1	629.3	39.7	30.7	non-ultra_high-risk
validation_30	1	1.5	4.71	0	1179	43.7	30.7	non-ultra_high-risk
validation_31	1	1.5	4.39	0	254.2	39.6	24.6	non-ultra_high-risk
validation_32	1	1.5	4.45	0	2819.3	46.8	51.2	ultra_high-risk
validation_33	1	2	4.45	0	2000.9	41.1	50.6	ultra_high-risk
validation_34	1	1.5	4.17	0	497.3	43.7	19.2	non-ultra_high-risk
validation_35	0	3	1.41	1	5187	40.7	105	ultra_high-risk
validation_36	1	7	3.44	0	236.8	47.6	5.79	non-ultra_high-risk
validation_37	0	1.9	3.99	0	800.6	38.5	36.4	ultra_high-risk
validation_38	1	1.7	3.95	0	658.3	35.7	40.5	ultra_high-risk
validation_39	1	1.6	4.11	0	1127.1	43.7	29.9	non-ultra_high-risk
validation_40	1	1.6	3.95	0	304.4	45.9	10.9	non-ultra_high-risk
validation_41	1	6	4.05	0	508.6	39.1	30.1	non-ultra_high-risk
validation_42	1	2	3.77	0	1611	39.3	48.2	ultra_high-risk
validation_43	1	3	3.97	0	1155.5	36.4	47.3	ultra_high-risk
validation_44	1	1.9	3.83	0	301.5	45.1	12.7	non-ultra_high-risk
validation_45	0	2	3.68	0	267.5	46.7	8.4	non-ultra_high-risk
validation_46	1	8	0.83	1	1088.7	40.2	37.3	ultra_high-risk
validation_47	0	6	3.71	0	247.1	46.6	8.29	non-ultra_high-risk
validation_48	1	1.5	1.7	0	1754.1	37.1	55.8	ultra_high-risk
validation_49	1	4	3.25	0	409.4	43.9	17.3	non-ultra_high-risk
validation_50	1	3	1.04	1	3493.5	41.5	74.9	ultra_high-risk
validation_51	1	1.8	2.9	0	312.9	40.7	23.1	non-ultra_high-risk
Note: In "fustat" column, 0 and 1 represent alive and dead, respectively; while in "sex" column, 0 and 1 represent female and male, respectively.
